# Supplementary material for: Synergistic Enhancement of Straw Hydrolysis and Lactic Acid Production in Talaromyces pinophilus Through Combined Random Mutagenesis and Plasmid Reconstruction
Source: J Fungi (Basel). 2026 Jun 3;12(6):405. doi: 10.3390/jof12060405 (PMC13301157; doi:10.3390/jof12060405)
Supplement: Supplementary file 1 [file jof-12-00405-s001.zip]

Archive with 1 entries (1 files):
- jof-4280729-supplementary.pdf
